# Supplementary material for: Mitogenomic Characterization and Comparative Analysis of Three Egg Parasitoid Wasps Parasitizing Nilaparvata lugens (Stål)
Source: Insects. 2025 May 20;16(5):543. doi: 10.3390/insects16050543 (PMC12112357; doi:10.3390/insects16050543)
Supplement: Supplementary file 1 [file insects-16-00543-s001.zip]

Archive with 1 entries (1 files):
- insects-3603381-supplementary.pdf
